# Supplementary material for: c-Myc suppresses miR-451⊣YWTAZ/AKT axis via recruiting HDAC3 in acute myeloid leukemia
Source: Oncotarget. 2016 Oct 15;7(47):77430–43. doi: 10.18632/oncotarget.12679 (PMC5363596; doi:10.18632/oncotarget.12679)
Supplement: Supplementary file 2 [file oncotarget-07-77430-s002.xls]

## Sheet: Sheet1
	Supplementary table 1. Characteristics of AML patients used in the detection of miR-451 in PBMNCs, BMMNCs and BM CD34+ HSPCs.
	NO.	Age (years)	Sex	WBC count (10E9/L)	blast% in BM	FAB	Fusion and mutation status*	Cytogenetics	miR-451 level in BM	miR-451 SD in BM	miR-451 level in PB	miR-451 SD in PB	miR-451 level in CD34+ HSPCs	miR-451 SD in CD34+ HSPCs
	1	31	F	1.99	79.5	M1	NPM1(+) EVI1(+)	Normal	0.280134	0.0242111	ND	-	ND	-
	2	47	M	15.5	5.5	M2a	c-Kit(+)NPM1(+)FLT3(+)	Normal	0.0489597	0.00359724	0.247584	0.0365504	ND	-
	3	50	M	9.64	45.5	M2	-	46,XY,del(9)(q22q31)	0.18495	0.0653637	0.123537	0.0152065	ND	-
	4	19	M	26.64	31	M5	-	46,XY,t(2;7)(p12;p15)	0.284156	0.0179046	0.12285	0.0122616	ND	-
	5	51	M	3.88	34.5	M2	-	45，X,-Y	0.141901	0.122665	0.430018	0.0271777	ND	-
	6	32	M	58.48	52	M4	-	45，XY，t(3;3),(q21,q26)	0.0197276	0.00156524	ND	ND	ND	-
	7	62	F	189.78	87	M4	-	46，XX,[10]	0.000979259	0.000242406	ND	ND	ND	ND
	8	50	F	1.2	64	M2	-	Normal	1.06876	0.129355	ND	ND	ND	ND
	9	72	M	121.98	70.5	M4b	-	42XY，add(1)(p36),der(7；15)(q10；q10), add(8)(q24)	0.000705569	0.000233807	ND	ND	ND	ND
	10	55	F	3.4	8	M4	-	Normal	0.00788483	0.00110179	ND	ND	ND	ND
	11	58	M	231.08	97	M1	NPM1(+) WT1(+)	Normal	0.000275418	4.2583e-05	1.01944	0.0483515	ND	ND
	12	17	F	2.33	25	M4eo	NPM1(+) FLT3(+) c-Kit(+)CEBPA(+)	46,XX,t(16;16)(p13.1;q22)	0.0450774	1.04554	ND	ND	ND	ND
	13	32	F	7.4	39	M5	-	46，XX,t(11;22)(q23;q11.2)	0.216902	0.0210103	0.96787	0.11332	ND	ND
	14	47	M	20.3	90.5	M3	PML-RARa(+)	46,XY,t(15;17)(q22;q21)	0.149046	0.00837122	0.397461	0.0581581	ND	ND
	15	43	M	67	71.8	M3	PML/RARα WT1(+)	46,XY,t(15;17)(q22;q21)	0.0217082	0.002532	ND	ND	ND	ND
	16	33	M	85	70	M5	-	Normal	0.000352332	3.07723e-05	ND	ND	ND	ND
	17	31	M	70	86	M5	FLT3(+) WT1(+)	47，XY,+8	0.00149571	0.000219265	ND	ND	ND	ND
	18	27	M	25.88	59.8	M2	WT1(+)NPM1(+)	Normal	0.164103	0.0205658	0.24425	0.00772022	ND	ND
	19	29	M	26.8	77.5	M4	ND	Normal	0.000375441	5.78002e-05	0.0605659	0.00840174	ND	ND
	20	15	M	2.66	16.2	M6	NPM1(+) FLT3(+) c-Kit(+)	normal	0.468986	0.058331	ND	ND	ND	ND
	21	58	F	115.97	92.2	M5b	WT1(+)NPM1(+)	46,XX, t(6;11)(q27;q23)	0.00105103	0.000196068	ND	ND	ND	ND
	22	17	M	3.59	80.5	M3	PML/RARα(+)	47,XY,t(15;17)(q22;q21),+mar[16]/46,XY[4]	0.249683	0.0093648	0.583921	0.0125867	ND	0.0750481
	23	41	M	24.67	66	M3	-	Normal	0.290334	0.022012	0.584151	0.0165619	0.30981	0.0616864
	24	16	M	122.58	78	M5	EVI(+); WT1(+)	Normal	0.0140614	0.000417167	0.0574278	0.00151193	0.0312008	0.00450286
	25	33	F	53.09	92	M5	-	Normal	0.073273	0.0125754	0.0120534	0.000296562	ND	ND
	26	57	F	12.57	13	M3	AML1/ETO(+)	46,XX,t(8;21)(q22;q22)	0.0500065	0.00237129	0.103285	0.00749335	0.00728944	0.00120801
	27	68	M	22.3	17.5	M4	-	Normal	0.435576	0.0267538	0.396753	0.0326659	0.0149168	0.000569503
	28	76	M	71.29	69	M2	-	Normal	0.446385	0.0187971	0.169542	0.00715793	0.0120462	0.00111303
	29	37	M			M5	ABL1(+)	46,XY,t(9,11)	0.172302	0.00671715	0.100814	0.00213592	4.09042	0.368891
	30	51	M	56.33	89	M3	CEBPA(+)	Normal	0.0369753	0.000649235	0.00762978	0.000208123	0.0111626	0.00146
	31	26	F	342.23	93	M3	ND	Normal	0.171926	0.00998478	0.135245	0.00248588	0.182336	0.0138828
	32	62	F	25.03	85	M3	NRAS(+)	Normal	0.155781	0.00400054	0.18554	0.0156425	0.043967	0.0129436
	33	9	F	15.2	91	M2a	-	45,X,Y,del(4), t(8;21)(q22;q22)[8]/46,XY[2]	0.0705436	0.00759276	0.0240785	0.00232234	0.0324285	0.00232
	34	28	M	97	91	M3b	FLT3-D835; CEBPA(+)	t(8;21)(q22;q22)	1.09105	0.0833444	1.719	0.335368	ND	ND
	35	60	M	3	45.4	M4eo	CEBPA(+)	46,XY,add(2)(q37),-7,+mar[15]/46,XY[15]	0.371365	0.0362342	0.0450059	0.00525303	ND	ND
	36	38	M	133	95	M4	FLT3-ITD	47,XY,+mar[10]	0.0902102	0.00980475	0.0246759	0.000714366	0.501038	0.124226
	37	37	F	4.9	92	M2	-	t(8;21)(q22;q22)	0.13128	0.00598653	0.322954	0.0217343	ND	ND
	38	56	M	30	50	M2	WT1(+)	Normal	0.412109	0.0166119	0.307917	0.00256791	0.115626	0.0105079
	39	46	M	25.6	73	M2	FLT3-D835	t(8;21)(q22;q22)	0.218034	0.0102624	0.0110661	0.00125695	0.0207969	0.00168
	40	84	M	15.6	52.5	M5	NPM1(+);CEBPA(+)	47，XY，+8[6]/46，XY[14]	0.166166	0.0497047	0.0549635	0.00754235	ND	ND
	41	77	F	260	87.5	M2	FLT3-ITD;CEBPA(+)	Normal	1.53633	0.0457391	0.902782	0.0318214	ND	ND
	42	20	M	154	75	M3b	WT1(+)，CEBPA(+)	Normal	0.072018	0.0109897	1.08848	0.0236898	ND	ND
	43	51	M	8.2	32	M2	-	48-52,XY,-5,del(7)(q11),add(7)(p22),+8,add(11)(p15),+16,-17,+21,+3-4mar(cp8)	0.494797	0.0279814	1.13824	0.0462056	ND	ND
	44	20	M	154	75	M3b	WT1(+); CEBPA(+)	Normal	0.493824	0.0105095	0.436508	0.0265703	-	-
	45	44	F	87	79	M5	-	Normal	0.0289752	0.00122125	0.0267896	0.000845221	0.0528376	0.00202676
	46	28	F	21	87	M5b	-	Normal	0.942503	0.0652409	0.965656	0.0153565	ND	ND
	47	38	M	19	61.6	M3b	-	Normal	0.184471	0.011228	0.292267	0.00521529	ND	ND
	48	2	M	2.4	68	M3	-	t(15;17)(q22;q21)	0.468798	0.057274	0.149926	0.0114429	ND	ND
	49	57	M	6.5	45.5	M2	CBL(+); NPM1(+)	Normal	0.446285	0.00218979	0.377229	0.00626572	0.0627699	0.00179543
	50	8	M	9.49	42.5	M4a	AML/ETO	46,XY,t(8;21)(q22;q22)[8]/47,idem,+8[2]	0.000820462	8.25288e-05	0.975999	0.0534708	0.697718	0.0668805
	51	59	F	128.8	94.4	M1	FLT3-ITD CEBPA(+)	Normal	0.143277	0.00334631	0.874846	0.0670864	2.20728	0.175196
	52	17	M	38.2	77	M4e	CEBPA(+); NPM1(+)	Normal	0.572755	0.0270678	0.153519	0.0006088	0.0697508	0.00549819
	53	33	F	20.3	19.8	M2	WT1（+）	46，XX, t(8:21)	0.0158255	0.000502859	0.113391	0.00302254	0.0646499	0.00237129
	54	59	M	3.71	10	M2	-	47,XY,+6	ND	ND	0.722291	0.023093	0.0622464	0.00128879
	55	57	M	7.2	22.6	M5	-	46,XY,t(9;11)	ND	ND	0.93783	0.0313116	ND	ND
	56	59	F	467	80	M2	-	Normal	ND	ND	1.0034	0.151959	ND	ND
	57	58	F	115.97	92.2	M5	WT1(+) NPM1(+)	46,XX,t(6;11)(q27;q23)	ND	ND	0.747171	0.028312	ND	ND
	58	20	M	154	75	M3b	WT1(+) CEBPA(+)	Normal	ND	ND	0.011673	0.0013288	0.048252	0.00354
	59	26	F	342.23	93	M3	-	Normal	ND	ND	0.494835	0.0849382	ND	ND
	60	62	F	189.78	87	M4	-	46，XX,[10]	ND	ND	0.100364	0.0078496	0.0961601	0.00461
	61	51	F	43	34	M2	-	Normal	ND	ND	0.441729	0.0188916	0.93658	0.067173
	62	31	F	1.99	79.5	M1	NPM1(+) EVI1(+)	Normal	ND	ND	0.0173859	0.0010265	ND	ND
	63	56	M	20.1	65.5	M2a	WT1(+) NPM1(+)	45,XY,t(8;21)(q22;q22)[18]/46,XY[2]	ND	ND	0.0440257	0.00610261	ND	ND
	64	43	M	0.67	71.8	M3	PML/RARα WT1(+)	46,XY,t(15;17)(q22;q21)	ND	ND	0.0595745	0.0317244	0.155102	0.00795
	65	84	M	15.6	52.5	M5	NPM1(+) CEBPA(+)	47,XY,+8[6]/46，XY[14]	ND	ND	1.0627	0.207198	ND	ND
	66	49	M	114	98	M2	CBL(+) CEBPA(+)	Normal	ND	ND	0.130596	0.0155288	ND	ND
	67	48	F	35.54	63	M2	AML/ETO WT1(+)	46，XX，t(8,21)(q22,q22)	ND	ND	0.676453	0.0161202	ND	ND
	68	78	F	32.5	91	M5	NPM1(+)	Normal	ND	ND	0.0445789	0.00281525	0.0630787	0.00479
	69	78	M	2.3	38.5	M4	NPM1(+)	Normal	ND	ND	0.022312	0.00109073	ND	ND
	70	33	M	36.7	47.5	M4eo	CBFβ/MYH11	46,xy,inv(16)(p13,q22)	ND	ND	0.882348	0.0379513	ND	ND
	71	59	F	0.36	24.5	M2	WT1(+)	Normal	ND	ND	ND	ND	ND	ND
	72	38	M	0.7	53	M5	FLT3-ITD; NPM1(+) WT1(+) CEBPA(+)	Normal	0.494824	0.011465	0.436508	0.0265703	0.359416	0.0039288
	73	30	F	2.12	43.6	M2	AML/ETO C-KIT/D816V(+)	92，XXXX, t(8:21)(q22;q22)	ND	ND	0.0549635	0.00754235	ND	ND
	74	33	F	20.3	19.8	M2	WT1（+）	46，XX, t(8:21)	ND	ND	0.752152	0.0573418	ND	ND
	75	49	F	3.8	80	M2	PML/RARα WT1(+)	46，XX，t(15,17)(q22,q21)	ND	ND	0.0293469	0.00139191	ND	ND
	76	16	F	10.2	58	M4e	NPM1(+)	Normal	ND	ND	0.536419	0.0379187	ND	ND
	77	10	M	8.9	36	M2	ND	Normal	0.197026	0.00983661	0.100364	0.0078496	0.0420017	0.00641629
	78	39	M	83	56	M5	-	Normal	0.0269489	0.00167549	0.332577	0.0146076	0.00735652	0.000706122
	79	59	M	107.95	91	M5	-	46,XX,t(9;22)(q34;q11)	ND	ND	0.0506935	0.00072312	ND	ND
	80	25	F	9.21	60.2	M1	-	46,XX,del(5)(q22q31),del(6)(q21q25),del(12)(p11.2p12),add(13)(q12)	ND	ND	0.0552771	0.00405176	1.86397	0.0107604
	81	62	F	7.22	83	M2	NRAS(+) CEBPA(+)	43～45,XX,del(7)(p15),-21[cp20]	ND	ND	0.0997782	0.00488353	0.0310623	0.00113499
	82	31	F	4.57	48	M2	AML/ETO	45,X,-X,t(8;21)(q22;q22),del(11)(q14q23)	ND	ND	0.126062	0.00344413	0.126038	0.00779224
		* Mutations were presented as positive marks (+);Non mutations were presented as negative marks (-); ND represented the samples were not subjected to the relative detection.
		The relative expression of miR-451 in BM, PB and CD34+ was normalized to U6 snRNA, and compared to that in a common sample.
		The mean value of miR-451 in PB MNCs from 80 healthy donors is: 2.223±0.1931
		The mean value of miR-451 in BM MNCs from 9 healthy donors is: 2.809±0.6603
		The mean value of miR-451 in CD34+ HSPCs from 9 healthy donoes is: 9.712±0.1448
